# Supplementary material for: Parthanatos initiated by ROS-induced DNA damage is involved in intestinal epithelial injury during necrotizing enterocolitis
Source: Cell Death Discov. 2024 Jul 31;10:345. doi: 10.1038/s41420-024-02114-z (PMC11291915; doi:10.1038/s41420-024-02114-z)
Supplement: Supplementary file 3 — Supplementary Table 1 [file 41420_2024_2114_MOESM3_ESM.xlsx]

## Sheet: Sheet1
Supplementary Table 1. Relevant clinical information of Ctrl and NEC used in Fig. 2A-P
Group	Sex	Birth weight (g)	WBC (10^9/L)	Neutrophil (10^9/L)	Lymphocyte (10^9/L)	Monocyte (10^9/L)	Hemoglobin (g/L)	Platelet (10^9/L)	CRP (mg/L)	PCT (ng/ml)	PT (s)	APTT (s)	DAAS	Severity scores	Bell stage*
Ctrl	Female	2760	9.18	2.29	5.51	1.18	102	336	6.57	0.92	11.4	41.1	0	0	0
Ctrl	Female	2700	8.43	1.45	5.82	0.79	144	449	0.5	0.09	11.1	30.3	0	0	0
Ctrl	Female	2650	9.89	4.52	4.07	1.02	152	319	2.1	0.11	11.9	41.4	0	0	0
Ctrl	Female	3250	13.98	4.16	8.49	0.87	172	426	0.27	0.1	12.1	37.3	0	0	0
Ctrl	Male	3080	13.41	7.04	3.51	2.79	131	233	0.55	0.2	11.7	39.6	0	0.5	0
Ctrl	Male	2550	7.81	3.81	1.85	1.69	136	557	0.5	0.5	13.3	40.2	0	1.5	0
Ctrl	Male	3350	8.59	5.45	2.37	0.57	174	185	2.7	0.38	13	46.1	0	0.5	0
Ctrl	Female	1900	9.79	7.37	1.23	1	170	147	12.35	1.25	14	45.3	0	1	0
Ctrl	Male	3000	13.2	6.16	5.31	1.2	140	267	1.07	0.21	11.6	39.2	0	0	0
Ctrl	Female	2200	11.53	4.46	5.37	1.07	82	270	5.78	0.2	17.9	80	0	0	0
NEC	Male	1000	2.35	0.72	1.4	0.2	70	168	16.44	25.8106	20.5	62.8	9	2	5
NEC	Male	1100	3.51	1.59	1.69	0.07	115	152	10.58	>100	14.9	43	8	3	5
NEC	Male	1400	5.3	2.76	1.34	0.38	129	59	187.03	6.49	16	39.9	5	4	5
NEC	Male	1160	5.57	2.95	0.47	0.15	84	227	51.44	0.71	15.4	47.2	8	3.5	5
NEC	Male	1375	10.61	6.72	2.42	1.28	153	34	188.89	2.99	14.5	40.2	5	3	4
NEC	Female	1760	2.1	1.11	0.8	0.13	123	104	56.68	33.83	18.4	69.4	7	3	4
NEC	Female	3600	16.27	13.73	1.94	0.59	114	193	78.62	7.97	13.2	50	7	3.5	4
NEC	Male	1060	2.25	0.69	1.08	0.45	141	172	109.86	32.96	21.1	54.3	8	3	4
NEC	Female	1150	5.18	3.77	0.83	0.49	113	95	209.11	4.25	17.4	45.7	9	3.5	6
NEC	Male	2450	12.75	10.47	1.11	1.13	188	244	26.24	18.2	17.1	41.7	9	2.5	4
Abbreviations: WBC, white blood cell; CRP, C-reactive protein; PCT, procalcitonin; PT, prothrombin time; APTT, activated partial thromboplastin time; DAAS, the Duke abdominal assessment scale. *Bell stage (Ⅰ A=1, Ⅰ B=2, Ⅱ A=3, Ⅱ B=4, Ⅲ A=5 and Ⅲ B=6)
